# Supplementary material for: Evaluation on the phenotypic diversity of Calamansi (Citrus microcarpa) germplasm in Hainan island
Source: Sci Rep. 2022 Jan 10;12:371. doi: 10.1038/s41598-021-03775-x (PMC8748621; doi:10.1038/s41598-021-03775-x)
Supplement: Supplementary file 1 — Supplementary Tables. [file 41598_2021_3775_MOESM1_ESM.xlsx]

## Sheet: Supplementary Table 1
Supplementary Table 1. Character name, abbreviation, unit and standard
Traits name	Abbreviations	Unit	Features and marks
Tree shape	TS	-	Obloid (1), Spheroid (2), Oval (3)
Tree growth vigor	TGV	-	Weak (1), Intermediate (2), Strong(3)
Tree performance	TP	-	Upright (1), Opening (2), Draping(3)
Leaf base	LB	-	Narrow deed (1), Deed (2), Wide deed (3), Round (4)
Fruit shape	FS	-	Oblate (1), Subglobose (2), Globose (3),Ovoid (4),Ovovate (5), Oval (6), Pyriform (7), Cone (8)
Fruit top shape	FTS	-	Deep concave (1), Shallow concave (2), Flat (3), Round (4), Convex (5), Mastoid (6)
Fruit base shape	FBS	-	Long neck (1), Short neck (2), Round (3), Flat (4), Shallow concave (5), Deep concave (6), Neck collar (7)
Pulp color	PC	-	Light green (1), Green (2), Light yellow (3), Yellow (4), Orange (5)
Tree Foot diameter	TFD	mm	Measure the diameter thickness at 5cm from the ground
Tree height / Crown width	TH/CB	-	Refer to Descriptors for citrus germplasm resources
Branch width	BW	mm	Refer to Descriptors for citrus germplasm resources
Branch node length	BNL	mm	Measure fruit yield per tree
Yield per tree	YPT	number	Refer to Descriptors for citrus germplasm resources
Tree height	TH	cm	Refer to Descriptors for citrus germplasm resources
Crown breadth	CB	cm	Refer to Descriptors for citrus germplasm resources
Juice ratio	JR	%	Using physical squeezing method to measure the juice yield per 100g of fruit
Petiole length	PEL	mm	Refer to Descriptors for citrus germplasm resources
Leaf lamina length	LLL	mm	Refer to Descriptors for citrus germplasm resources
Leaf lamina width	LLW	mm	Refer to Descriptors for citrus germplasm resources
Leaf shape index	LSI	-	Refer to Descriptors for citrus germplasm resources
Fruit weight	FW	g	Refer to Descriptors for citrus germplasm resources
Fruit diameter	FD	mm	Refer to Descriptors for citrus germplasm resources
Fruit length	FL	mm	Refer to Descriptors for citrus germplasm resources
Total soluble solids	TSS	%	Refer to Descriptors for citrus germplasm resources
Titratable acidity	TA	%	Refer to Descriptors for citrus germplasm resources
Total soluble solids /Titratable acidity	TSS/TA	-	Refer to Descriptors for citrus germplasm resources
Ascorbic acid	AA	mg/100mg	Refer to Descriptors for citrus germplasm resources
Segment number per fruit	SNF	number	Refer to Descriptors for citrus germplasm resources
Seed number per fruit	SNPF	number	Refer to Descriptors for citrus germplasm resources
Fruit shape index	FSI	-	Refer to Descriptors for citrus germplasm resources
Petal number	PN	number	Refer to Descriptors for citrus germplasm resources
Stamen number	SN	number	Refer to Descriptors for citrus germplasm resources
Pistil length	PIL	mm	Refer to Descriptors for citrus germplasm resources
Oil cell number	OCN	number	Measure the number of oil cells per cm2
Peel thickness	PT	mm	Refer to Descriptors for citrus germplasm resources
Petal length	PL	mm	Refer to Descriptors for citrus germplasm resources
Petal width	PW	mm	Refer to Descriptors for citrus germplasm resources
Table description: The first column is the name of the trait, the second column is the abbreviation of the trait in the article, the third column is the numerical unit of the trait, and the fourth column is the data collection standard for the trait.

## Sheet: Supplementary Table 2
Supplementary Table 2. Correlation value between traits
CB	0.73**
TH/CB	-0.45**	0.26**
TFD	0.53**	0.63**	0.09
BW	-0.10	-0.18*	-0.11	-0.03
BNL	0.18*	0.07	-0.14	0.14	0.27**
YPT	0.51**	0.60**	0.05	0.43**	-0.05	0.07
PEL	0.06	0.19*	0.17*	0.29**	0.14	0.05	0.20*
LLL	0.27**	0.43**	0.20*	0.44**	0.00	0.09	0.31**	0.50**
LLW	0.17*	0.30**	0.18*	0.30**	0.06	0.09	0.20*	0.48**	0.77**
LSI	0.11	0.13	0.00	0.13	-0.08	0.00	0.12	-0.07	0.19*	-0.46**
FW	0.09	-0.13	-0.30**	-0.12	-0.07	0.15	-0.07	-0.27**	-0.38**	-0.42**	0.12
FD	0.01	-0.14	-0.20*	-0.11	-0.02	0.21**	-0.03	-0.20*	-0.34**	-0.30**	0.00	0.77**
FL	0.28**	0.05	-0.33**	0.04	-0.10	0.19*	0.04	-0.23**	-0.34**	-0.38**	0.12	0.74**	0.70**
FSI	0.39**	0.21**	-0.26**	0.16*	-0.12	0.08	0.10	-0.13	-0.14	-0.23**	0.17*	0.29**	0.02	0.72**
AA	-0.16*	-0.04	0.18*	-0.13	-0.13	-0.08	-0.01	-0.04	0.02	0.03	0.00	-0.05	0.07	-0.15	-0.26**
TSS	-0.18*	-0.23**	-0.07	-0.26**	0.13	-0.08	-0.28**	-0.08	-0.17*	-0.09	-0.10	-0.34**	-0.23**	-0.38**	-0.31**	0.22**
TA	0.00	-0.10	-0.16	-0.17*	0.02	0.00	-0.13	-0.27**	-0.36**	-0.40**	0.13	0.21**	0.19*	0.23**	0.13	0.20*	0.33**
TSS/TA	-0.13	-0.05	0.13	-0.01	0.06	-0.05	-0.05	0.20*	0.24**	0.32**	-0.18*	-0.41**	-0.33**	-0.47**	-0.33**	-0.05	0.27**	-0.81**
SNF	-0.27**	-0.29**	0.00	-0.31**	0.11	-0.11	-0.14	-0.16	-0.10	-0.05	-0.08	-0.02	0.16*	-0.08	-0.28**	0.17*	0.13	0.14	-0.05
SNPF	-0.35**	-0.26**	0.14	-0.18*	0.07	-0.08	-0.04	0.05	-0.02	0.10	-0.16*	-0.04	0.05	-0.25**	-0.40**	0.17*	0.24**	-0.02	0.16*	0.31**
JR	-0.18*	-0.23**	-0.05	-0.24**	-0.07	0.09	0.00	-0.08	-0.27**	-0.20*	-0.07	0.46**	0.38**	0.30**	0.06	-0.11	-0.25**	0.08	-0.22**	0.05	0.06
PT	-0.01	-0.13	-0.16	-0.15	-0.06	0.10	-0.19*	-0.30**	-0.26**	-0.26**	0.07	0.18*	0.17*	0.26**	0.21**	-0.04	0.07	0.07	-0.03	-0.04	0.02	-0.04
OCN	-0.10	0.05	0.20*	-0.01	0.09	-0.18*	0.07	0.10	0.27**	0.28**	-0.04	-0.57**	-0.46**	-0.48**	-0.23**	0.24**	0.21**	-0.03	0.15	0.23**	0.06	-0.16*	-0.19*
PN	-0.10	-0.16*	-0.08	-0.07	0.02	0.07	-0.38**	-0.14	-0.19*	-0.13	-0.07	0.14	0.12	0.11	0.04	-0.06	0.10	0.07	0.00	-0.04	0.04	0.07	0.16*	-0.26**
PL	-0.04	-0.24**	-0.25**	-0.10	-0.03	-0.02	-0.16	-0.24**	-0.38**	-0.32**	-0.02	0.47**	0.44**	0.50**	0.26**	-0.13	-0.25**	0.18*	-0.34**	0.06	0.01	0.20*	0.27**	-0.42**	0.27**
PW	-0.12	-0.32**	-0.25**	-0.11	0.04	-0.05	-0.12	-0.21**	-0.41**	-0.34**	-0.03	0.37**	0.41**	0.42**	0.18*	-0.11	-0.21**	0.18*	-0.33**	0.17*	0.06	0.25**	0.21**	-0.28**	0.16*	0.82**
SN	-0.16	-0.14	0.02	-0.20*	-0.19*	0.00	-0.19*	-0.11	-0.26**	-0.25**	0.02	0.22**	0.23**	0.17*	0.02	0.10	-0.02	0.12	-0.12	0.02	0.09	0.23**	0.14	-0.17*	0.26**	0.24**	0.16*
PIL	0.05	-0.18*	-0.30**	-0.11	-0.11	0.05	-0.18*	-0.27**	-0.53**	-0.48**	0.01	0.53**	0.48**	0.59**	0.34**	-0.10	-0.15	0.36**	-0.46**	-0.03	-0.09	0.25**	0.24**	-0.52**	0.29**	0.71**	0.64**	0.31**
	TH	CB	TH/CB	TFD	BW	BNL	YPT	PEL	LLL	LLW	LSI	FW	FD	FL	FSI	AA	TSS	TA	TSS/TA	SNF	SNPF	JR	PT	OCN	PN	PL	PW	SN
Table description: Both the abscissa and the ordinate are quantitative traits, and the values in the table are the associated values of the corresponding horizontal and vertical traits. ' ' * ' Significantly correlated at 0.05 level. ' **' Significantly correlated at 0.01 level.

## Sheet: Supplementary Table 3
Supplementary Table 3. Principal components and comprehensive evaluation scores of all samples
Sample ID	F1	F2	F3	F4	F5	F6	F7	F8	F9	F
L-N5R2C5	-304.11	951.2	-128.02	246.84	99.26	66.99	178.71	251.41	13.02	97.41
L-N6R40C6	-283.18	856.75	-104.29	237.67	88.04	58.49	164.87	220.4	25.73	87.68
L-N4R20C9	-268.57	831.38	-109.73	234.44	84.8	64.91	157.97	224.49	14.11	86.39
L-N4R18C1	-255.92	811.74	-99.26	203.19	81.81	69.71	168.93	198.5	20.4	85.05
L-N5R5C6	-304.41	839.58	-101.05	306.83	100.08	29.88	122.21	253.05	33.63	84.06
L-N6R24C7	-281.11	823.62	-104.12	238	83.6	61.09	155.16	215.59	23.31	82.71
L-N4R8C4	-264.9	791.44	-96.18	236.81	79.78	56.37	146.46	212.17	22.71	81.4
L-N3R32C8	-281.31	812.43	-103.1	249.6	72.38	55.01	152.08	211.32	26.79	80.84
L-N6R60C6	-241.13	763.69	-104.22	172.98	69.11	76.94	171.09	181.75	7.58	78.03
L-N5R15C2	-235.2	738.22	-93.22	170.92	65.56	80.95	173.2	165.96	16.14	76.24
L-N6R34C6	-218.11	711.35	-91.23	170.66	71.12	70.89	158.19	172.21	11.11	75.71
L-N3R15C7	-250.63	754.71	-105.46	189.08	61.45	78.3	164.78	182.85	9.33	75.02
L-N4R6C7	-240.95	728.2	-89.01	195.65	71.55	66.93	154.21	178.13	20.92	74.88
L-N5R7C5	-232.8	724.32	-94.75	159.55	64.25	77.52	166.74	161.21	12.57	73.18
L-N6R29C7	-222.45	694.62	-90.16	190.43	69.42	62.79	144.85	179.07	11.91	72.94
L-N4R17C10	-263.34	746.01	-99	214.97	65.64	67.03	154.4	186.55	19.13	72.76
L-N4R3C3	-211.37	682.59	-82.07	155.47	70.96	72.49	156.07	158.11	15.31	72.48
L-N5R48C8	-228.83	711.13	-94.85	163.46	66.2	73.3	163.87	163.94	12.64	72.37
L-N4R9C1	-237.14	711.43	-94.1	187.73	65.94	68.33	157.11	170.91	18.57	72.06
L-N6R19C3	-221.84	693.31	-94.46	184.54	69.31	65.86	140.75	177.68	9.9	72.04
L-N4R11C4	-231.25	700.9	-89.98	191.44	66.97	63.06	146.57	173.5	18.03	71.87
L-N6R48C7	-242.82	718.27	-93.64	177.48	65.29	74.26	167.72	167.33	16.49	71.61
L-N5R34C5	-220.54	677.76	-72.66	179.08	66.55	62.46	148.34	153.5	22.6	70.91
L-N4R23C6	-180.17	643.82	-89.77	117.96	60.13	85.52	158.95	143.2	-0.81	70.18
L-N5R26C8	-169.77	614.46	-76.78	140.27	65.76	66.01	142.89	146.68	10.2	69.99
L-N5R47C1	-171.42	614.78	-77.28	143.97	62.33	67.58	143	146.33	10.47	69.74
L-N5R25C3	-217.8	668.99	-82.65	173.07	71.21	62.62	146.01	164.47	14.11	69.5
L-N5R33C2	-212.85	669.55	-88.1	159.06	60.09	72.26	156.07	154.7	11.08	69.22
L-N4R26C5	-231.2	694.8	-91.08	161.52	59.82	72.95	163.14	155.55	15.08	69.06
L-N3R39C4	-229.97	671.25	-79.75	201.18	65.15	55.44	136.79	171.89	23.11	68.59
L-N4R12C6	-213.49	658.58	-78.61	159.92	82.98	52.33	139.81	161.65	18.4	68.42
L-N6R32C3	-206.03	653.62	-80.3	154.49	57.49	72.88	151.39	149.1	12.26	68.31
P-N1R6C18	-172.04	603.65	-74.71	149.23	63.49	63.3	138.06	147.87	10.42	68.26
L-N3R8C9	-174.82	600.55	-70.8	163.93	65.44	55.59	127.49	152.78	15.02	68.04
P-N1R5C3	-202.62	649.76	-88.95	150.98	59.92	76.17	150.49	155.04	3.85	67.87
L-N6R13C5	-207.78	662.14	-94.03	138.15	60.57	81.02	158.81	153.19	0.23	67.69
L-N6R67C6	-203.47	651.04	-86.72	139.47	64.05	75.98	156.47	149.69	5.59	67.63
L-N6R5C6	-156.74	587.39	-74.58	124.37	55.12	72.87	145.12	131.16	9.07	67.49
P-N1R9C6	-170.27	592.54	-72.75	156.35	65.02	60.08	128.22	152.11	10.26	67.35
P-N1R7C21	-154.6	574.2	-69.64	143.9	61.43	61.83	128.95	141.83	9.53	67.26
L-N5R32C6	-214.48	648.81	-80.32	177.6	63.77	62.32	141.53	158.89	18.32	67.2
P-N1R2C17	-209.71	653.41	-93.18	155.52	55.06	78.36	154.97	153.45	6.49	66.84
L-N10R3C7	-195.9	635.69	-85.75	131.06	62.59	76.41	158.04	144.33	5.42	66.53
L-N5R13C7	-183.82	616.57	-82.56	134.83	60.89	75.42	147.31	144.63	4.36	66.41
P-N1R11C9	-176.12	591.38	-76.95	165.37	64.59	59.46	128.09	156.94	10.63	66.28
L-N4R14C4	-195.25	631.69	-88	137.67	63.88	72.17	148.99	148.47	3.41	65.94
L-N5R29C7	-164.32	579.27	-73.32	138.04	62.25	67.34	139.24	138.02	11.13	65.81
P-N1R731	-191.98	607.4	-71.81	160.19	60.21	67.99	138.32	147.13	14.39	65.33
P-N1R7C17	-202.43	625.35	-79.98	170.41	61.8	57.17	133.15	157.7	13.19	65.27
L-N3R14C8	-157.59	572.27	-73.92	124.93	57.37	70.43	140.09	130.88	6.51	64.95
P-N1R1C3	-228.57	641.83	-73.65	205.62	64.13	51.08	132.55	162.21	29.91	64.92
L-N5R21C1	-146.69	554.41	-67.05	122.85	59.16	66.28	133.17	128.61	9.26	64.88
L-N6R8C6	-187.77	604.92	-75.36	147.6	58.98	68.66	142.76	143.56	10.39	64.76
L-N3R29C10	-187.11	612.17	-85.89	129.86	61.79	74.65	147.96	144.29	1.74	64.44
L-N5R41C7	-186.74	608.62	-82.27	136.4	58.19	73.81	145.63	140.77	6.56	64.39
L-N4R25C11	-161.55	571.07	-76.68	126.12	57.16	73.12	145.75	131.15	6.76	64.15
L-N5R17C8	-168.94	579.44	-75.4	114.04	61.69	76.99	150.82	128.85	5.65	63.49
L-N9R28C2	-195.11	612.72	-81.31	141.33	56.09	73.08	150.07	137.89	8.46	63.45
P-N1R1C19	-193.23	614.5	-80.44	130.57	51.85	77.04	155.7	129.29	8.89	63.39
L-N3R34C10	-178.18	587.35	-72.64	135.64	57.42	69.44	138.81	134.71	9.25	63.3
P-N1R6C22	-178.38	578.31	-67.29	151.38	63.02	61.3	127.32	143.24	11.97	63.22
L-N6R22C3	-156.44	559.49	-68.47	127.27	50.97	67.21	136.6	125.07	9.53	63.18
L-N6R64C9	-194.98	601.82	-77.17	161.62	56.8	66.68	134.89	148.09	11.59	63.11
P-N1R4C23	-147.09	546.69	-68.96	112.79	55.52	73.02	142.38	123.49	5.02	63.11
L-N3R18C8	-158.85	550.95	-74.95	149.4	57.9	66.38	127.61	141.77	6.95	62.87
L-N3R6C2	-150.55	541.17	-63.46	132.33	58.9	62.33	128.85	130.92	8.62	62.69
P-N2R5C7	-152.7	548.06	-68.42	123.48	56.77	68.83	134.99	129.14	6.2	62.55
L-N4R29C1	-180.07	592.26	-78.44	119.54	54.02	77.59	151.66	127.46	4.06	62.42
P-N1R2C2	-156.64	546.85	-72.06	150.41	53.42	61.59	120.17	138.57	7.61	62.17
P-N1R1C11	-184.16	591.96	-83.1	138.69	49.82	74.12	145.05	136.93	4.84	62.05
L-N5R49C8	-205.08	606.9	-77.56	167.41	58.09	62.72	133.52	152.01	11.39	61.84
P-N1R8C18	-169.89	572.08	-78.34	119.64	62.06	71.15	142.29	132.59	3.85	61.84
P-N1R9C12	-171.82	564.88	-74.41	148.15	48.65	69.52	137.07	132.9	12.61	61.77
P-N2R11C17	-145.24	530.97	-64.45	120.27	51.21	69.72	134.98	120.41	9.37	61.44
P-N1R5C8	-138.64	521.3	-63.35	120.81	53.56	65.74	128.54	122.56	8	61.39
L-N4R21C8	-136.93	524.39	-65.17	104.14	54.35	68.92	132.85	117.43	4.57	61.09
P-N1R4C28	-139.58	520.29	-65.71	129.32	54.52	61.51	120.31	127.57	7.61	61.07
L-N5R43C3	-204.21	606.24	-79.17	151.04	52.41	68.13	148.75	135.46	15.87	60.94
L-N10R23C4	-133.16	506.08	-64.6	129.23	56.18	62.9	122.05	126.91	6.89	60.79
P-N1R8C25	-164.56	550.54	-67.37	132.83	50.39	68.01	136.94	124.35	12.52	60.62
P-N2R6C24	-192.91	582	-69.91	156.05	56.09	63.3	132.16	137.03	17.75	60.45
P-N1R7C5	-148.92	524.76	-71.56	144.82	58.22	58.08	115.49	139.1	7.33	60.42
L-N3R22C8	-155.08	539.23	-77.11	132.7	48.17	72.47	131.14	129.91	2.86	60.17
P-N2R5C22	-141.87	517.26	-63.4	120.99	52.36	66.06	130.48	119.86	8.99	60.07
P-N2R5C20	-141.48	520.83	-63.71	114.04	49.99	67.24	132.81	115.24	9.49	60.06
P-N1R10C30	-169.9	555.32	-70.02	124.82	59.79	68.78	134.86	130.63	5.68	59.84
L-N4R38C10	-137.59	514.08	-63.71	115.15	46.6	68.74	130.63	114.25	7.59	59.75
P-N2R5C27	-155.96	528.45	-75.37	144.24	55.12	66.83	127.14	133.72	9.25	59.65
P-N1R4C4	-140.03	516.99	-63.8	113.54	54.24	64.18	123.52	120.29	4.23	59.49
P-N1R3C22	-144.49	519.01	-65.97	120.38	48.49	68.85	132.55	118.36	7.52	59.39
P-N1R6C1	-138.79	502.02	-61.7	131.96	57.15	62.09	119.5	124.99	10.82	59.3
P-N1R11C5	-197.32	584.93	-77.76	156.13	51.37	65.47	135.49	139.04	12.16	59.17
P-N2R6C2	-148.22	512.6	-62.93	136.86	52.98	63.37	124.48	125.88	10.5	58.94
P-N1R5C27	-151.15	515.21	-67	149.38	48.24	63.01	118.95	129.3	10.38	58.75
P-N1R3C6	-167.71	537.05	-63.72	138.72	59.53	64.2	124.54	131.73	9.27	58.59
P-N1R7C2	-179.91	542.94	-60.12	161.18	58.77	53.82	121.45	136.44	19.77	58.23
L-N5R50C3	-182.96	560.57	-68.16	134.24	43.91	75.91	148.25	116.72	14.55	58.17
P-N1R9C30	-154.89	527.81	-65.65	111.11	53.86	70.48	136.27	116.27	6.33	58.11
L-N5R30C3	-131.48	494.99	-58.52	103.89	49.16	67.58	127.91	108.59	6.05	57.8
L-N4R38C11	-123.24	484.09	-58.54	90.92	51.09	70.66	131.71	103.71	3.43	57.46
L-N10R19C6	-151.26	517.01	-64.98	110.73	58.34	70.64	130.6	119.41	2.8	57.44
L-N6R45C2	-156.79	524.76	-66.02	110	53.19	72.23	135.16	115.84	5.39	57.1
L-N10R16C10	-124.18	475.68	-60.18	107.38	51.47	68.06	123.27	111.47	5.55	56.89
L-N4R32C1	-173.06	534.62	-58.89	133.14	53.28	63.33	131.94	119.01	16.49	56.74
L-N10R31C1	-142.96	496.37	-62.41	121.01	46.86	66.29	127.2	113.73	8.55	56.28
L-N9R17C1	-136.41	489.59	-64.46	106.07	55.15	70.93	127.29	115.21	2.99	56.25
P-N1R2C26	-146.44	493.4	-58.32	128.62	57.94	61	116.86	123.87	8.08	56.12
P-N1R9C2	-127.6	476.55	-60.34	111.16	48.68	66.27	120.63	111.54	5.14	56.1
L-N10R28C10	-164	530	-69.73	113.2	40.82	76.92	145.19	107.37	9.76	55.96
P-N1R4C12	-153.52	496.09	-52.84	136.76	58.74	54.1	112.63	123.05	13.29	55.49
P-N1R11C22	-187.83	542.77	-61.9	141.69	49.39	62.2	135.76	116.62	21.23	54.85
L-N3R19C5	-137.13	483.85	-63.33	107.6	43.19	71.45	126.84	107.95	5.63	54.62
P-N2R10C10	-181.21	525.76	-64.16	155.85	52.27	59.76	126.01	131.13	10.55	54.48
P-N2R4C5	-119.36	451.52	-53.17	104.53	46.69	63.1	119.62	103.24	7.03	54
L-N3R29C5	-137.55	476.51	-61.06	109.84	53.16	60.98	120.39	116.1	3.08	53.8
L-N10R6C10	-118.69	452.72	-61.67	104.24	48.34	63.46	115.32	106.11	3.75	53.61
L-N3R11C9	-121.16	449.87	-63.04	109.71	47.84	68.94	123.25	106.1	5.55	53.54
L-N3R28C4	-111.37	446.87	-63.55	87.64	42.57	73.91	124.83	98.25	-1.13	53.38
P-N1R5C16	-129.08	465.09	-66.57	98.98	40.64	77.59	129.39	100.3	1.42	52.85
P-N2R3C12	-170.17	503.14	-58.25	152.11	47	56.58	112.6	123.57	15.09	52.84
P-N2R11C22	-166.66	500.83	-64.07	136.24	42.7	63.8	123.13	115.21	10.1	51.96
L-N3R30C9	-133.93	452.72	-55.18	119.92	48.99	64.02	113.49	109.67	7.18	51.85
L-N10R26C4	-140.77	456.69	-48.94	129.17	48.99	53.67	108.19	109.24	14.16	51.4
P-N2R5C2	-158.93	476.81	-50.42	134.78	47.64	56.12	118.74	107.7	18.98	50.98
L-N5R67C9	-152.51	479.4	-59.52	114.84	42.02	63.22	125.36	104.12	10.19	50.75
L-N6R16C8	-127.85	452.78	-62.98	76.68	52.76	71.44	126.77	99.57	-5.3	50.24
P-N2R7C21	-179.4	490.1	-54.79	158.94	43.76	56.19	115.42	117.35	23.18	49.59
L-N6R62C6	-163.59	487.86	-69.18	108.46	47.57	71.88	136.72	106.68	6.43	49.51
L-N3R9C8	-102.64	408.42	-56.54	73.11	47.26	73.23	121.5	87.78	-2.2	49.18
L-N3R3C1	-139.87	452.69	-58.56	109.01	36.09	71.33	125.25	97.29	4.67	49.15
L-N4R35C5	-153.06	469.7	-60.55	107.07	35.38	69.84	134.51	90.75	14.28	48.68
L-N9R4C6	-142.91	458.09	-57.13	95.17	38.14	73.33	127.62	92.16	4.45	48.54
L-N3R31C3	-86.55	374.6	-57.62	90.81	48.31	66.86	103.02	100.52	-5.98	48.44
L-N9R23C2	-156.83	459.41	-55.27	130.56	37.81	63.51	118.67	104.45	12.86	47.86
L-N9R22C5	-122.14	412.22	-44.73	109.36	46.76	56.29	104.47	98.58	7.26	47.61
P-N2R3C2	-161.5	468.11	-61.27	126.42	40.14	63.77	119.58	107.82	7.14	47.43
L-N6R64C1	-121	413.45	-46.53	94.35	45.62	62.45	113.93	92.99	6.58	47.38
L-N10R4C2	-127.95	416.5	-42.89	111.93	50.99	52.25	103.59	98.82	11.77	47.37
L-N10R11C4	-136.62	452.73	-59.67	68.2	27.32	84.72	146.09	72.48	5.01	47.35
P-N2R10C28	-116.01	409.55	-51.37	79.66	51.9	67.61	116.32	92.15	-0.94	47.07
L-N9R8C10	-120.9	402.1	-49.28	91.88	35.99	65.57	115.66	84.65	5.88	44.8
L-N9R7C3	-108.87	395.54	-55.46	63.17	42.04	73.31	119.79	80.87	-4.36	44.71
L-N6R39C8	-117.23	396.15	-48.02	83.29	45.78	65.16	112.87	87.51	1.87	44.7
L-N3R17C11	-120.86	387.75	-38.59	104.37	33.76	64.98	109.83	79.42	12.56	43.97
L-N6R53C1	-106.85	370.61	-42.54	90.66	34.89	60.43	108.58	75.18	9.55	43.13
L-N3R19C10	-126.96	395.9	-46.85	102.51	32.07	65.09	112.89	82.77	10.31	43.13
L-N4R27C8	-126.89	398.45	-47.64	88.62	31.7	67.82	122.15	74.76	10.52	42.79
P-N1R8C30	-117.02	381.44	-44.45	90.3	37.93	58.92	108.39	81.72	6.08	42.4
L-N9R5C7	-122.56	375.74	-41.45	108.57	41.86	55.49	99.63	86.9	9.71	41.71
L-N9R32C8	-126.27	390.07	-58	74.16	43.31	63.29	113.92	82.99	-1.88	40.04
L-N9R2C6	-115.35	365.27	-53.79	63.51	36.57	71.1	123.49	71.27	-1.94	38.63
Table description: Arranged from left to right, the first column is the sample name, the second to tenth columns are divided into the sample scores corresponding to principal component 1 to principal component 9, and the last column is the comprehensive score of the sample.
